# Supplementary material for: Is Routine Gastroscopy/Colonoscopy Reasonable in Patients With Suspected Ovarian Cancer: A Retrospective Study
Source: Front Oncol. 2021 Jul 1;11:608999. doi: 10.3389/fonc.2021.608999 (PMC8281959; doi:10.3389/fonc.2021.608999)
Supplement: Supplementary Table 1 — The predictive value of gastroscopy/colonoscopy and imaging of gastrointestinal surgery performed as a part of surgical debulking for patients with primary ovarian cancer. [file DataSheet_1.zip]

Archive with 1 entries (1 files):
- Table S1.DOCX
